# Supplementary material for: Do Negative Self-Evaluative Emotions Enhance Healthier Food Choices? Exploring the Moderating Role of Self-Affirmation
Source: Behav Sci (Basel). 2024 Jun 26;14(7):538. doi: 10.3390/bs14070538 (PMC11274215; doi:10.3390/bs14070538)
Supplement: Supplementary file 1 [file behavsci-14-00538-s001.zip]

Archive with 1 entries (1 files):
- behavsci-2924043-supplementary.pdf
